# Supplementary material for: The Influence of Micronutrient Trace Metals on Microcystis aeruginosa Growth and Toxin Production
Source: Toxins (Basel). 2022 Nov 21;14(11):812. doi: 10.3390/toxins14110812 (PMC9694995; doi:10.3390/toxins14110812)
Supplement: Supplementary file 1 [file toxins-14-00812-s001.zip]

Archive with 1 entries (1 files):
- toxins-1991983-supplementary.pdf
